# Supplementary material for: High resolution mass spectral data from the analysis of copper chlorophylls and copper chlorophyll degradation products in bright green table olives
Source: Data Brief. 2020 Apr 23;30:105548. doi: 10.1016/j.dib.2020.105548 (PMC7200247; doi:10.1016/j.dib.2020.105548)
Supplement: Supplementary file 1 [file mmc1.zip]

Archive with 18 entries (17 files):
- R2_Supplementary Material/
- R2_Supplementary Material/A(H).raw
- R2_Supplementary Material/A(L).raw
- R2_Supplementary Material/B(H).raw
- R2_Supplementary Material/B(L).raw
- R2_Supplementary Material/C(H).raw
- R2_Supplementary Material/C(L).raw
- R2_Supplementary Material/D(H).raw
- R2_Supplementary Material/D(L).raw
- R2_Supplementary Material/E(H).raw
- R2_Supplementary Material/E(L).raw
- R2_Supplementary Material/F(H).raw
- R2_Supplementary Material/F(L).RAW
- R2_Supplementary Material/G(H).raw
- R2_Supplementary Material/H(H).raw
- R2_Supplementary Material/I(H).raw
- R2_Supplementary Material/R2_Raw_data_file_description_and_mapping_to_mass_spectra.xlsx
- R2_Supplementary Material/R2_Supplementary_Material_Mass_Spectra.docx
