# Supplementary material for: High resolution mass spectral data from the analysis of copper chlorophylls and copper chlorophyll degradation products in bright green table olives
Source: Data Brief. 2020 Apr 23;30:105548. doi: 10.1016/j.dib.2020.105548 (PMC7200247; doi:10.1016/j.dib.2020.105548)
Supplement: Supplementary file 1 [file mmc1.zip › R2_Supplementary Material/R2_Raw_data_file_description_and_mapping_to_mass_spectra.xlsx]

## Sheet: Raw_data_map
Manuscript Figs. 1-6 and Supplemental Annotated Mass Spectra Figs. 1.0-22.1 Linkages to .raw MS Instrument Data Files and MS Experimental Parameters
Lipophilic Compounds (refers to Table 1A. In Petigara et al. J Chrom A 2020 )
Supplementary Material Figure #	Spectrum Type		Data Description	Tr (min)	MS Data File (.raw)	MS experiments
	MS1	MS2
1	x		Cu pheophorbide a (C35H34N4O5Cu) co-detected with unidentified coeluting material.	2.23-2.40	A(L)	MS1 m/z 555-1300; resolution 120,000; profile
2	x		Cu pyropheophorbide a (C33H32N4O3Cu ).	3.73-3.84	B(L)	MS1 m/z 300-1100; resolution 120,000; profile; MS2 Scheduled PRM targets m/z 593.28 (1.4-1.9 min), 653.18 and 654.19 (1.9-2.5 min), 595.18 and 596.18 (3.4-4.1 min), 889.58 (5.9-6.5 min), 903.56 (5.9-6.4 min), 964.48 (6.5-6.9 min), 885.55 (8.6-9.2 min and 9.4-9.9 min), 844.59 and 845.59 (9.0-9.8 min), 949.49 and 950.50 (10.4-11.00 min), 871.57 (12.1-12.9 min and 13.2-13.6 min), 827.55 (12.4-12.9 m…
2.1		x	Cu pyropheophorbide a (C33H32N4O3Cu) .	3.71-3.84	B(L)	MS1 m/z 300-1100; resolution 120,000; profile; MS2 Scheduled PRM targets m/z 593.28 (1.4-1.9 min), 653.18 and 654.19 (1.9-2.5 min), 595.18 and 596.18 (3.4-4.1 min), 889.58 (5.9-6.5 min), 903.56 (5.9-6.4 min), 964.48 (6.5-6.9 min), 885.55 (8.6-9.2 min and 9.4-9.9 min), 844.59 and 845.59 (9.0-9.8 min), 949.49 and 950.50 (10.4-11.00 min), 871.57 (12.1-12.9 min and 13.2-13.6 min), 827.55 (12.4-12.9 m…
3	x		Top panel: MS1 (Tr 6.3 min) of 152-Me-phytyl-rhodin g7 (C55H74N4O7), (M+H)+ m/z 903.5631; Bottom panel: Calculated spectra for (M+H)+. R = 120k.	6.31	B(L)	MS1 m/z 300-1100; resolution 120,000; profile; MS2 Scheduled PRM targets m/z 593.28 (1.4-1.9 min), 653.18 and 654.19 (1.9-2.5 min), 595.18 and 596.18 (3.4-4.1 min), 889.58 (5.9-6.5 min), 903.56 (5.9-6.4 min), 964.48 (6.5-6.9 min), 885.55 (8.6-9.2 min and 9.4-9.9 min), 844.59 and 845.59 (9.0-9.8 min), 949.49 and 950.50 (10.4-11.00 min), 871.57 (12.1-12.9 min and 13.2-13.6 min), 827.55 (12.4-12.9 m…
3.1		x	152-Me-phytyl-rhodin g7 ((M+H)+ m/z 903.56); Q1 = 0.4 Th; R = 60k; CE 30_35_40.	6.29-6.35	B(L)	MS1 m/z 300-1100; resolution 120,000; profile; MS2 Scheduled PRM targets m/z 593.28 (1.4-1.9 min), 653.18 and 654.19 (1.9-2.5 min), 595.18 and 596.18 (3.4-4.1 min), 889.58 (5.9-6.5 min), 903.56 (5.9-6.4 min), 964.48 (6.5-6.9 min), 885.55 (8.6-9.2 min and 9.4-9.9 min), 844.59 and 845.59 (9.0-9.8 min), 949.49 and 950.50 (10.4-11.00 min), 871.57 (12.1-12.9 min and 13.2-13.6 min), 827.55 (12.4-12.9 m…
4	x		Cu 152-Me-phytyl rhodin g7 (M+. m/z 963.4692 ; (M+H)+ m/z 964.4770); R = 120 k.	6.74-6.81	C(L)	MS1 m/z 300-1100, resolution 120,000; profile; MS2 Scheduled PRM targets m/z 593.28 (1.4-1.9 min), 653.18 and 654.19 (1.9-2.5 min), 595.18 and 596.18 (3.4-4.1 min), 889.58 (5.9-6.5 min), 903.56 (5.9-6.4 min), 964.48 (6.5-6.9 min), 885.55 (8.6-9.2 min and 9.4-9.9 min), 844.59 and 845.59 (9.0-9.8 min), 949.49 and 950.50 (10.4-11.00 min), 871.57 (12.1-12.9 min and 13.2-13.6 min), 827.55 (12.4-12.9 m…
4.1		x	Cu 152-Me-phytyl rhodin g7 ((M+H)+ m/z 964.48); Q1 = 0.4 Th; R = 60k; CE 30_35_40.	6.74-6.80	C(L)	MS1 m/z 300-1100, resolution 120,000; profile; MS2 Scheduled PRM targets m/z 593.28 (1.4-1.9 min), 653.18 and 654.19 (1.9-2.5 min), 595.18 and 596.18 (3.4-4.1 min), 889.58 (5.9-6.5 min), 903.56 (5.9-6.4 min), 964.48 (6.5-6.9 min), 885.55 (8.6-9.2 min and 9.4-9.9 min), 844.59 and 845.59 (9.0-9.8 min), 949.49 and 950.50 (10.4-11.00 min), 871.57 (12.1-12.9 min and 13.2-13.6 min), 827.55 (12.4-12.9 m…
5	x		Pheophytin b and b’((M+H)+ m/z 885.55); R = 60k.	9.67-9.77	D(L)	MS1 m/z 300-1100; resolution 120,000; profile; MS2 Unscheduled PRM targets m/z 595.18, 596.18, 889.58, 903.56, 946.47, 885.55, 844.59, 845.59, 949.49, 950.50, 871.57, 827.55, 946.47, 932.49, 813.57, 905.50, 906.51, 873.47, 874.48, 964.48; isolation width 0.4 m/z; CE 25, 30, 35; resolution 60,000; profile
5.1		x	Pheophytin b and b’ ((M+H)+ m/z 885.55); Q1 = 1.0 Th; R = 60k; CE 25_30_35.	8.86-8.95 and 9.66-9.71	E(L)	MS2 Scheduled PRM targets m/z 871.57 (pheophytin a a’, 11.4-13.4 min and 12.38-14.4 min), 885.55 (pheophytin b b’, 7.8-9.8 min and 8.6-10.6 min), 932.49 (Cu pheophytin a a’, 13.95-15.95 min), 946.47 (? carotenoids?, 12.0-14.0 min and 15.4-17.4 min)), 949.49 & 950.50 (Cu 152-Me-phy-chlorin e6, 9.75-11.75 min); isolation width 1.0 m/z; CE 25, 30, 35; resolution 60,000; profile
6	x		Cu Pheophytin b and b’((M+H)+ m/z 946.47); R = 60k.	12.85-13.00 and 16.34-16.44	D(L)	MS1 m/z 300-1100; resolution 120,000; profile; MS2 Unscheduled PRM targets m/z 595.18, 596.18, 889.58, 903.56, 946.47, 885.55, 844.59, 845.59, 949.49, 950.50, 871.57, 827.55, 946.47, 932.49, 813.57, 905.50, 906.51, 873.47, 874.48, 964.48; isolation width 0.4 m/z; CE 25, 30, 35; resolution 60,000; profile
(continued) Lipophilic Compounds (refers to Table 1A. In Petigara et al. J Chrom A 2020 )
Supplementary Material Figure #	Spectrum Type		Data Description	Tr (min)	MS Data File (.raw)	MS experiments
	MS1	MS2
6.1		x	Cu Pheophytin b and b’ ((M+H)+ m/z 946.47); Q1 = 1.0 Th; R = 60k; CE 25_30_35.	12.86-13.04 and 16.34-16.48	E(L)	MS2 Scheduled PRM targets m/z 871.57 (pheophytin a a’, 11.4-13.4 min and 12.38-14.4 min), 885.55 (pheophytin b b’, 7.8-9.8 min and 8.6-10.6 min), 932.49 (Cu pheophytin a a’, 13.95-15.95 min), 946.47 (? carotenoids?, 12.0-14.0 min and 15.4-17.4 min)), 949.49 & 950.50 (Cu 152-Me-phy-chlorin e6, 9.75-11.75 min); isolation width 1.0 m/z; CE 25, 30, 35; resolution 60,000; profile
7	x		152-Me-phytyl isochlorin e4 (top) exhibiting M+. m/z 844.5862 and (M+H)+ m/z 845.59.; R = 120K.	9.26-9.56	B(L)	MS1 m/z 300-1100; resolution 120,000; profile; MS2 Scheduled PRM targets m/z 593.28 (1.4-1.9 min), 653.18 and 654.19 (1.9-2.5 min), 595.18 and 596.18 (3.4-4.1 min), 889.58 (5.9-6.5 min), 903.56 (5.9-6.4 min), 964.48 (6.5-6.9 min) 885.55 (8.6-9.2 min and 9.4-9.9 min), 844.59 and 845.59 (9.0-9.8 min), 949.49 and 950.50 (10.4-11.00 min), 871.57 (12.1-12.9 min and 13.2-13.6 min), 827.55 (12.4-12.9 mi…
7.1		x	152-Me-phytyl isochlorin e4 (M+H)+ m/z 845.59; Q1 = 0.4 Th; R = 60k; CE _30_35_40.	9.27-9.55	B(L)	MS1 m/z 300-1100; resolution 120,000; profile; MS2 Scheduled PRM targets m/z 593.28 (1.4-1.9 min), 653.18 and 654.19 (1.9-2.5 min), 595.18 and 596.18 (3.4-4.1 min), 889.58 (5.9-6.5 min), 903.56 (5.9-6.4 min), 964.48 (6.5-6.9 min) 885.55 (8.6-9.2 min and 9.4-9.9 min), 844.59 and 845.59 (9.0-9.8 min), 949.49 and 950.50 (10.4-11.00 min), 871.57 (12.1-12.9 min and 13.2-13.6 min), 827.55 (12.4-12.9 mi…
8	x		Cu 152-Me-phytyl chlorin e6 (top) exhibiting M+. m/z 949.49 and (M+H)+ m/z 950.50); R = 60K.	10.72-10.91	D(L)	MS1 m/z 300-1100; resolution 120,000; profile; MS2 Unscheduled PRM targets m/z 595.18, 596.18, 889.58, 903.56, 946.47, 885.55, 844.59, 845.59, 949.49, 950.50, 871.57, 827.55, 946.47, 932.49, 813.57, 905.50, 906.51, 873.47, 874.48, 964.48; isolation width 0.4 m/z; CE 25, 30, 35; resolution 60,000; profile
8.1		x	Cu 152-Me-phytyl chlorin e6 (Top: M+. m/z 949.49; Bottom: (M+H)+ m/z 950.50); Q1 = 1.0 Th; R = 60k; CE 25_30_35. See HCD spectrum close-up on the next page.	10.70-10.84	E(L)	MS2 Scheduled PRM targets m/z 871.57 (pheophytin a a’, 11.4-13.4 min and 12.38-14.4 min), 885.55 (pheophytin b b’, 7.8-9.8 min and 8.6-10.6 min), 932.49 (Cu pheophytin a a’, 13.95-15.95 min), 946.47 (? carotenoids?, 12.0-14.0 min and 15.4-17.4 min)), 949.49 & 950.50 (Cu 152-Me-phy-chlorin e6, 9.75-11.75 min); isolation width 1.0 m/z; CE 25, 30, 35; resolution 60,000; profile
8.2		x	Close-up of Cu 152-Me-phytyl chlorin e6 (Top: M+. m/z 949.49; Bottom: (M+H)+ m/z 950.50); Q1 = 1.0 Th; R = 60k; CE 25_30_35.	10.71-10.89	E(L)	MS2 Scheduled PRM targets m/z 871.57 (pheophytin a a’, 11.4-13.4 min and 12.38-14.4 min), 885.55 (pheophytin b b’, 7.8-9.8 min and 8.6-10.6 min), 932.49 (Cu pheophytin a a’, 13.95-15.95 min), 946.47 (? carotenoids?, 12.0-14.0 min and 15.4-17.4 min)), 949.49 & 950.50 (Cu 152-Me-phy-chlorin e6, 9.75-11.75 min); isolation width 1.0 m/z; CE 25, 30, 35; resolution 60,000; profile
9	x		proposed Cu 152-Me-phytyl isorhodin g5, calculated M+. and (M+H)+ spectra. R = 120,000. Infused, hand collected fraction.	12.61-12.69	A(L)	MS1 m/z 555-1300; resolution 120,000; profile
9.1		x	(M+H)+ (top) and M+. (bottom) for Cu 152-Me-phytyl isorhodin g5.	4.54-4.93 and 33.51-33.82	F(L)	Infusion of collected fraction: MS1 m/z 300-2000; HCD parent molecular ions m/z 641.2; CE 35: m/z 919.5; CID 10-130; m/z 920.5; CID; m/z 965.5; CID 10-130 10-130.
10	x		Pheophytin a and a’ ((M+H)+ m/z 871.57); R = 60k.	12.35-12.44 and 13.31-13.48	D(L)	MS1 m/z 300-1100; resolution 120,000; profile; MS2 Unscheduled PRM targets m/z 595.18, 596.18, 889.58, 903.56, 946.47, 885.55, 844.59, 845.59, 949.49, 950.50, 871.57, 827.55, 946.47, 932.49, 813.57, 905.50, 906.51, 873.47, 874.48, 964.48; isolation width 0.4 m/z; CE 25, 30, 35; resolution 60,000; profile
10.1		x	Pheophytin a and a’((M+H)+ m/z 871.57); Q1 = 1.0 Th; R = 60k; CE 25_30_35.	12.35-12.45 and 13.36-13.42	E(L)	MS2 Scheduled PRM targets m/z 871.57 (pheophytin a a’, 11.4-13.4 min and 12.38-14.4 min), 885.55 (pheophytin b b’, 7.8-9.8 min and 8.6-10.6 min), 932.49 (Cu pheophytin a a’, 13.95-15.95 min), 946.47 (? carotenoids?, 12.0-14.0 min and 15.4-17.4 min)), 949.49 & 950.50 (Cu 152-Me-phy-chlorin e6, 9.75-11.75 min); isolation width 1.0 m/z; CE 25, 30, 35; resolution 60,000; profile
(continued) Lipophilic Compounds (refers to Table 1A. In Petigara et al. J Chrom A 2020 )
Supplementary Material Figure #	Spectrum Type		Data Description	Tr (min)	MS Data File (.raw)	MS experiments
	MS1	MS2
11	x		Cu Pheophytin a and a’ ((M+H)+ m/z 932.49); R = 60k.	14.69-14.88 and 16.04-16.29	D(L)	MS1 m/z 300-1100; resolution 120,000; profile; MS2 Unscheduled PRM targets m/z 595.18, 596.18, 889.58, 903.56, 946.47, 885.55, 844.59, 845.59, 949.49, 950.50, 871.57, 827.55, 946.47, 932.49, 813.57, 905.50, 906.51, 873.47, 874.48, 964.48; isolation width 0.4 m/z; CE 25, 30, 35; resolution 60,000; profile
11.1		x	Cu Pheophytin a and a’((M+H)+ m/z 932.49); Q1 = 1.0 Th; R = 60k; CE 25_30_35. (m/z 450-650)	14.81-15.00 and 16.13-16.25	E(L)	MS2 Scheduled PRM targets m/z 871.57 (pheophytin a a’, 11.4-13.4 min and 12.38-14.4 min), 885.55 (pheophytin b b’, 7.8-9.8 min and 8.6-10.6 min), 932.49 (Cu pheophytin a a’, 13.95-15.95 min), 946.47 (? carotenoids?, 12.0-14.0 min and 15.4-17.4 min)), 949.49 & 950.50 (Cu 152-Me-phy-chlorin e6, 9.75-11.75 min); isolation width 1.0 m/z; CE 25, 30, 35; resolution 60,000; profile
11.2		x	Cu Pheophytin a and a’((M+H)+ m/z 932.49); Q1 = 1.0 Th; R = 60k; CE 25_30_35. (m/z 100-950)	14.93	E(L)	MS2 Scheduled PRM targets m/z 871.57 (pheophytin a a’, 11.4-13.4 min and 12.38-14.4 min), 885.55 (pheophytin b b’, 7.8-9.8 min and 8.6-10.6 min), 932.49 (Cu pheophytin a a’, 13.95-15.95 min), 946.47 (? carotenoids?, 12.0-14.0 min and 15.4-17.4 min)), 949.49 & 950.50 (Cu 152-Me-phy-chlorin e6, 9.75-11.75 min); isolation width 1.0 m/z; CE 25, 30, 35; resolution 60,000; profile
12	x		Pyropheophytin a ((M+H)+ m/z 813.57); R = 120k.	17.12-17.29	B(L)	MS1 m/z 300-1100; resolution 120,000; profile; MS2 Scheduled PRM targets m/z 593.28 (1.4-1.9 min), 653.18 and 654.19 (1.9-2.5 min), 595.18 and 596.18 (3.4-4.1 min), 889.58 (5.9-6.5 min), 903.56 (5.9-6.4 min), 964.48 (6.5-6.9 min), 885.55 (8.6-9.2 min and 9.4-9.9 min), 844.59 and 845.59 (9.0-9.8 min), 949.49 and 950.50 (10.4-11.00 min), 871.57 (12.1-12.9 min and 13.2-13.6 min), 827.55 (12.4-12.9 m…
12.1		x	Pyropheophytin a ((M+H)+ m/z 813.57); Q1 = 0.4 Th; R = 60k; CE 30_35_40.	17.12-17.29	B(L)	MS1 m/z 300-1100; resolution 120,000; profile; MS2 Scheduled PRM targets m/z 593.28 (1.4-1.9 min), 653.18 and 654.19 (1.9-2.5 min), 595.18 and 596.18 (3.4-4.1 min), 889.58 (5.9-6.5 min), 903.56 (5.9-6.4 min), 964.48 (6.5-6.9 min), 885.55 (8.6-9.2 min and 9.4-9.9 min), 844.59 and 845.59 (9.0-9.8 min), 949.49 and 950.50 (10.4-11.00 min), 871.57 (12.1-12.9 min and 13.2-13.6 min), 827.55 (12.4-12.9 m…
13	x		Cu-152-Me-phytyl isochlorin e4 (M+. m/z 905.50); R = 120k.	17.49-17.70	B(L)	MS1 m/z 300-1100; resolution 120,000; profile; MS2 Scheduled PRM targets m/z 593.28 (1.4-1.9 min), 653.18 and 654.19 (1.9-2.5 min), 595.18 and 596.18 (3.4-4.1 min), 889.58 (5.9-6.5 min), 903.56 (5.9-6.4 min), 964.48 (6.5-6.9 min), 885.55 (8.6-9.2 min and 9.4-9.9 min), 844.59 and 845.59 (9.0-9.8 min), 949.49 and 950.50 (10.4-11.00 min), 871.57 (12.1-12.9 min and 13.2-13.6 min), 827.55 (12.4-12.9 m…
13.1		x	Cu-152-Me-phytyl isochlorin e4 (M+. m/z 905.50); Q1 = 0.4 Th; R = 60k; CE 30_35_40.	17.49-17.69	B(L)	MS1 m/z 300-1100; resolution 120,000; profile; MS2 Scheduled PRM targets m/z 593.28 (1.4-1.9 min), 653.18 and 654.19 (1.9-2.5 min), 595.18 and 596.18 (3.4-4.1 min), 889.58 (5.9-6.5 min), 903.56 (5.9-6.4 min), 964.48 (6.5-6.9 min), 885.55 (8.6-9.2 min and 9.4-9.9 min), 844.59 and 845.59 (9.0-9.8 min), 949.49 and 950.50 (10.4-11.00 min), 871.57 (12.1-12.9 min and 13.2-13.6 min), 827.55 (12.4-12.9 m…
14	x		Cu pyropheophytin a (M+H)+ m/z 874.48); R = 120k.	21.00-21.21	B(L)	MS1 m/z 300-1100; resolution 120,000; profile; MS2 Scheduled PRM targets m/z 593.28 (1.4-1.9 min), 653.18 and 654.19 (1.9-2.5 min), 595.18 and 596.18 (3.4-4.1 min), 889.58 (5.9-6.5 min), 903.56 (5.9-6.4 min), 964.48 (6.5-6.9 min), 885.55 (8.6-9.2 min and 9.4-9.9 min), 844.59 and 845.59 (9.0-9.8 min), 949.49 and 950.50 (10.4-11.00 min), 871.57 (12.1-12.9 min and 13.2-13.6 min), 827.55 (12.4-12.9 m…
14.1		x	Cu pyropheophytin a: Top (M+. m/z 873.47); Bottom (M+H)+ m/z 874.48; Q1 = 0.4 Th; R = 60k; CE 30_35_40.	21.00-21.17	B(L)	MS1 m/z 300-1100; resolution 120,000; profile; MS2 Scheduled PRM targets m/z 593.28 (1.4-1.9 min), 653.18 and 654.19 (1.9-2.5 min), 595.18 and 596.18 (3.4-4.1 min), 889.58 (5.9-6.5 min), 903.56 (5.9-6.4 min), 964.48 (6.5-6.9 min), 885.55 (8.6-9.2 min and 9.4-9.9 min), 844.59 and 845.59 (9.0-9.8 min), 949.49 and 950.50 (10.4-11.00 min), 871.57 (12.1-12.9 min and 13.2-13.6 min), 827.55 (12.4-12.9 m…
Hydrophilic Compounds (refers to Table 1B. In Petigara et al. J Chrom A 2020 )
Supplementary Material Figure #	Spectrum Type		Data Description	Tr (min)	MS Data File (.raw)	MS experiments
	MS1	MS2
15	x		chlorin e6 ((M+H)+ m/z 597.27); R = 120k.	2.76	A (H)	MS1 m/z 300-1500; resolution 120,000; profile
15.1		x	chlorin e6 ((M+H)+ m/z 597.27); Q1 = 0.4 Th; R = 60k; CE 30_35_40. See Isakau HA J Pharm Biomed Analysis (2007), v 45, p.20-29. see 597.7(M+H)+/553.8(-CO2)/538.7(-CH2CO2H)/509.8(-2CO2)/494.8(-CH2CO2H,-CO2), 465.7((-3CO2).	2.61-2.74	C(H)	MS2 (PRM) targets: m/z 535.27, 566.29, 567.30, 596.26, 597.27, 610.28, 611.29, 613.19, 614.19, 624.26, 625.27, 627.20, 628.21, 671.19, 672.20; isolation window 0.4 m/z; CE 30, 35, 40; variable fragment m/z ranges 400-705; resolution 60,000; profile
16	x		152-Me rhodin g7 ((M+H)+ m/z 625.26); R = 120k.	3.92	A (H)	MS1 m/z 300-1500; resolution 120,000; profile
16.1		x	152-Me rhodin g7 ((M+H)+ m/z 625.26); Q1 = 0.4 Th; R = 60k; CE 30_35_40.	3.49-3.62	C(H)	MS2 (PRM) targets: m/z 535.27, 566.29, 567.30, 596.26, 597.27, 610.28, 611.29, 613.19, 614.19, 624.26, 625.27, 627.20, 628.21, 671.19, 672.20; isolation window 0.4 m/z; CE 30, 35, 40; variable fragment m/z ranges 400-705; resolution 60,000; profile
17	x		152-Me chlorin e6 (M+H)+ m/z 611.28); R = 120k.	4.69	A (H)	MS1 m/z 300-1500; resolution 120,000; profile
17.1		x	152-Me chlorin e6 ((M+H)+ m/z 611.28); Q1 = 0.4 Th; R = 60k; CE 30_35_40.	4.39-4.61	C(H)	MS2 (PRM) targets: m/z 535.27, 566.29, 567.30, 596.26, 597.27, 610.28, 611.29, 613.19, 614.19, 624.26, 625.27, 627.20, 628.21, 671.19, 672.20; isolation window 0.4 m/z; CE 30, 35, 40; variable fragment m/z ranges 400-705; resolution 60,000; profile
18	x		152-Me isochlorin e4 (M+H)+ m/z 567.29); R = 120k.	8	A (H)	MS1 m/z 300-1500; resolution 120,000; profile
18.1		x	152-Me isochlorin e4 (M+. m/z 566.29, (M+H)+ m/z 567.30); Q1 = 0.4 Th; R = 60k; CE 30_35_40.	7.55-7.69	C(H)	MS2 (PRM) targets: m/z 535.27, 566.29, 567.30, 596.26, 597.27, 610.28, 611.29, 613.19, 614.19, 624.26, 625.27, 627.20, 628.21, 671.19, 672.20; isolation window 0.4 m/z; CE 30, 35, 40; variable fragment m/z ranges 400-705; resolution 60,000; profile
19	x		Cu 152-Me chlorin e6 (M+. m/z 671.19, (M+H)+ m/z 672.20); R = 120k.	8.11	A (H)	MS1 m/z 300-1500; resolution 120,000; profile
19.1		x	Cu 152-Me chlorin e6 (M+. m/z 671.19, (M+H)+ m/z 672.20); Q1 = 0.4 Th; R = 60k; CE 30_35_40.	7.61	C(H)	MS2 (PRM) targets: m/z 535.27, 566.29, 567.30, 596.26, 597.27, 610.28, 611.29, 613.19, 614.19, 624.26, 625.27, 627.20, 628.21, 671.19, 672.20; isolation window 0.4 m/z; CE 30, 35, 40; variable fragment m/z ranges 400-705; resolution 60,000; profile
20	x		Cu isochlorin e4 (M+. m/z 613.18, (M+H)+ m/z 614.19); R = 240k. See lower resolution + ESI-LCMS/MS work by Egner PA (2000) Chem. Res. Tox, v13, p 900-906.5	9.66-9.83	B(H)	MS1 m/z 400-1100, resolution 60000, profile; MS2 (PRM) targets: m/z 535.27, 552.27, 553.28, 566.29, 567.30, 593.28, 595.18, 596.18, 597.27, 610.24, 611.29, 612.18, 613.19, 614.19, 624.26, 625.27, 627.20, 628.21, 653.18, 654.19, 656.17, 657.18, 658.18, 671.19, 672.20, 685.17, 686.18; isolation window 0.4 m/z; CE 25, 30, 35; variable fragment range m/z 50-720; resolution 30,000; profile
20.1		x	Cu isochlorin e4 (M+. m/z 613.19); Q1 = 0.4 Th; R = 60k; CE 35_40_45. See published lower resolution positive ESI-LCMS/MS work by Egner et. al. 2000.5	9.67-9.81	F(H)	Scheduled MS2 (PRM) targets: m/z 535.27 (12.6-13.4 min), 566.29 and 567.30 (7.4-8.0 min), 596.26 and 597.27 (2.5-2.9 min), 610.28 and 611.29 (4.3-4.8 min), 613.19 and 614.19 (9.4-10.1 min), 624.26 and 625.27 (3.3-3.8 min), 627.20 and 628.21 (13.6-14.2 min), 671.19 and 672.20 (7.4-7.8 min); isolation window 0.4 m/z; CE 35, 40, 45; variable fragment m/z ranges 400-705; resolution 60,000; profile
20.2		x	Cu isochlorin e4: top (M+. m/z 613.19); bottom ((M+H)+ m/z 614.1894); Q1 = 0.4 Th; R = 60k; CE 30_35_40. See lower resolution positive ESI-LCMS/MS work by Egner et. al. 2000	9.62-9.78	D(H)	MS2 (PRM) targets: m/z 535.27, 566.29, 567.30, 596.26, 597.27, 610.28, 611.29, 613.19, 614.19, 624.26, 625.27, 627.20, 628.21, 671.19, 672.20; isolation window 0.4 m/z; CE 30, 35, 40; variable fragment m/z ranges 400-705; resolution 60,000; profile
20.3		x	Cu isochlorin e4 (M+. m/z 613.19); Q1 = 0.4 Th; R = 60k; CE 30_35_40.	9.50-9.59	I(H)	Scheduled PRM targets: m/z 585.47 (2.1-2.7 min), 684.38 and 686.18 and 718.17 (3.4-4.0 min), 644.17, 657.18 and 657.37 and 913.70 (5.0-5.4 min), 600.18 and 643.16 and 660.16 and 676.16 (5.4-5.9 min), 613.19 (9.4-10.1 min), 595.18 and 599.21 and 628.17 and 642.15 and 644.16 and 660.16 (14.2-15.2 min); isolation window 0.4 m/z; CE 30, 35, 40; resolution 60,000; profile
21	x		pyropheophorbide a ((M+H)+ m/z 535.27); R = 120k.	13.91-14.10	A (H)	MS1 m/z 300-1500; resolution 120,000; profile
21.1		x	pyropheophorbide a ((M+H)+ m/z 535.27); Q1 = 0.4 Th; R = 60k; CE 30_35_40.	12.82-12.98	E(H)	Scheduled MS2 (PRM) targets: m/z 535.27 (12.6-13.4 min), 566.29 and 567.30 (7.4-8.0 min), 596.26 and 597.27 (2.5-2.9 min), 610.28 and 611.29 (4.3-4.8 min), 613.19 and 614.19 (9.4-10.1 min), 624.26 and 625.27 (3.3-3.8 min), 627.20 and 628.21 (13.6-14.2 min), 671.19 and 672.20 (7.4-7.8 min); isolation window 0.4 m/z; CE 30, 35, 40; variable fragment m/z ranges 400-705; resolution 60,000; profile
22	x		Cu 152-Me isochlorin e4 (top) M+. m/z 627.20; R = 30k.	13.86-13.96	H(H)	top 10 MS2; MS1 m/z 500-1000; resolution 30,000; profile; intensity threshold 2E4; isolation window 0.4 m/z; scan range m/z 200-2000; resolution 15,000; dynamic exclusion 10 sec
22.1		x	Cu 152-Me isochlorin e4 (top) M+. m/z 627.20; (bottom) (M+H)+ m/z 628.21; R = 240k; Q1 = 0.4 Th; CE 35_40_45.	13.83-13.97	G(H)	Scheduled MS2 (PRM) targets: m/z 535.27 (12.6-13.4 min), 566.29 and 567.30 (7.4-8.0 min), 596.26 and 597.27 (2.5-2.9 min), 610.28 and 611.29 (4.3-4.8 min), 613.19 and 614.19 (9.4-10.1 min), 624.26 and 625.27 (3.3-3.8 min), 627.20 and 628.21 (13.6-14.2 min), 671.19 and 672.20 (7.4-7.8 min); isolation window 0.4 m/z; CE 35, 40, 45; variable fragment m/z ranges 400-705; resolution 240,000; profile
